# Supplementary material for: Patterns and implications of 2025 NIH-F31 grant terminations for the predoctoral training pipeline
Source: Health Aff Sch. 2026 Mar 18;4(3):qxag065. doi: 10.1093/haschl/qxag065 (PMC13032874; doi:10.1093/haschl/qxag065)
Supplement: qxag065_Supplementary_Data [file qxag065_supplementary_data.zip]

Archive with 2 entries (2 files):
- Supplementary Table 1.docx
- Jaramillo_Harkness_coi_disclosure.docx
